# Supplementary material for: Identification of a New Major Oil Content QTL Overlapped with FAD2B in Cultivated Peanut (Arachis hypogaea L.)
Source: Plants (Basel). 2025 Feb 18;14(4):615. doi: 10.3390/plants14040615 (PMC11859173; doi:10.3390/plants14040615)
Supplement: Supplementary file 1 [file plants-14-00615-s001.zip]

Archive with 2 entries (2 files):
- supplemental Figures.pdf
- supplementary tables.xlsx
