# Supplementary material for: Identification of a New Major Oil Content QTL Overlapped with FAD2B in Cultivated Peanut (Arachis hypogaea L.)
Source: Plants (Basel). 2025 Feb 18;14(4):615. doi: 10.3390/plants14040615 (PMC11859173; doi:10.3390/plants14040615)
Supplement: Supplementary file 1 [file plants-14-00615-s001.zip › supplementary tables.xlsx]

## Sheet: Sheet1
Table S1 Function annotation of genes in the major QTL region of OC.
Chromosome	Physical position (bp)	GeneID	GeneID	Functional description	GO_annotation
B09	154056508..154069357	Arahy.SCF8I0	Ah19g517000	Pentatricopeptide repeat (PPR) superfamily protein; IPR002885 (Pentatricopeptide repeat), IPR011990 (Tetratricopeptide-like helical), IPR016196 (Major facilitator superfamily domain, general substrate transporter)	GO:0005515 (protein binding)
B09	154077561..154077851	Arahy.5P9XPP	Ah19g517200	Unknown protein; IPR025322 (Protein of unknown function DUF4228, plant)	--
B09	154081162..154081554	Arahy.DC2STY	Ah19g517300	Unknown protein; IPR025322 (Protein of unknown function DUF4228, plant)	--
B09	154090046..154091455	Arahy.A9DRMK	Ah19g517500	Amino acid permease family protein; IPR002293 (Amino acid/polyamine transporter I)	GO:0003333 (amino acid transmembrane transport), GO:0015171 (amino acid transmembrane transporter activity), GO:0016020 (membrane)
B09	154094236..154096063	Arahy.3BWT9P	Ah19g517600	Protein phosphatase 2A regulatory B subunit family protein; IPR002554 (Protein phosphatase 2A, regulatory B subunit, B56), IPR016024 (Armadillo-type fold)	GO:0000159 (protein phosphatase type 2A complex), GO:0005488 (binding), GO:0007165 (signal transduction), GO:0008601 (protein phosphatase type 2A regulator activity)
B09	154096198..154107445	Arah.L5LJLM	Ah19g517700	transportin 1	GO:0005488 (binding), GO:0005515 (protein binding), GO:0006886 (intracellular protein transport), GO:0008536 (Ran GTPase binding)
B09	154109105..154111642	Arah.TJ1SRC	Ah19g517800	Heat shock protein binding protein n=1 Tax=Zea mays RepID=B6TPQ8_MAIZE; IPR001623 (DnaJ domain), IPR012677 (Nucleotide-binding, alpha-beta plait	GO:0000166 (nucleotide binding), GO:0003676 (nucleic acid binding)
B09	154111912..154117194	Arahy.UL609B	Ah19g517900	V-type proton ATPase subunit B 1-like isoform X2 [Glycine max]; IPR000793 (ATPase, F1/V1/A1 complex, alpha/beta subunit, C-terminal), IPR022879 (V-type ATP synthase regulatory subunit B/beta), IPR027417 (P-loop containing nucleoside triphosphate hydrolase)	GO:0005524 (ATP binding), GO:0015991 (ATP hydrolysis coupled proton transport), GO:0015992 (proton transport), GO:0046034 (ATP metabolic process)
B09	154131084..154131757	Arahy.0AC5Q4	Ah19g517800	PREDICTED: uncharacterized protein LOC104804899 [Tarenaya hassleriana]	--
B09	154131806..154132852	Arahy.GX4XDY	Ah19g518100	PREDICTED: uncharacterized protein LOC102669729 [Glycine max]	GO:0003676 (nucleic acid binding)
B09	154133101..154133583	Arahy.HXUM0Y	Ah19g518200	hypothetical protein PHAVU_004G060200g [Phaseolus vulgaris]	GO:0003676 (nucleic acid binding), GO:0046983 (protein dimerization activity)
B09	154136904..154140604	Arahy.1RV92X	Ah19g518300	Heat shock protein DnaJ domain protein n=1 Tax=Leptolyngbya sp. PCC 7376 RepID=K9PWA5_9CYAN; IPR021788 (Protein of unknown function DUF3353)	Cellular Component: integral component of membrane (GO:0016021);;
B09	154139110..154140248	Arah.QGSF8R	--	Unknown protein	--
B09	154140626..154144892	Arahy.5E9YX9	Ah19g518400	uncharacterized protein LOC100807897 [Glycine max]; IPR006867 (Domain of unknown function DUF632), IPR006868 (Domain of unknown function DUF630)	--
B09	154146949..154150498	Arahy.J6L1EX	Ah19g518500	Protein phosphatase 2C family protein; IPR001932 (Protein phosphatase 2C (PP2C)-like domain), IPR015655 (Protein phosphatase 2C)	GO:0003824 (catalytic activity), GO:0004722 (protein serine/threonine phosphatase activity), GO:0006470 (protein dephosphorylation)
B09	154157282..154164480	Arahy.JI97RZ	Ah19g518600	PREDICTED: putative nuclease HARBI1-like [Glycine max]	Cellular Component: membrane (GO:0016020);;
B09	154178938..154189164	Arah.D340KN	Ah19g518800	RNA-binding protein 39-like isoform X1 [Glycine max]; IPR006509 (Splicing factor, CC1-like)	GO:0000166 (nucleotide binding), GO:0003676 (nucleic acid binding), GO:0003723 (RNA binding), GO:0005634 (nucleus), GO:0006397 (mRNA processing)
B09	154190827..154194481	Arahy.TK5DM0	--	zeaxanthin epoxidase, chloroplastic-like [Glycine max]; IPR002938 (Monooxygenase, FAD-binding), IPR016040 (NAD(P)-binding domain)	Molecular Function: monooxygenase activity (GO:0004497);; Biological Process: secondary metabolite biosynthetic process (GO:0044550);; Biological Process: oxidation-reduction process (GO:0055114);; Molecular Function: FAD binding (GO:0071949);;
B09	154196876..154200047	Arahy.MS9EFZ	Ah19g518900	zeaxanthin epoxidase, chloroplastic-like [Glycine max]; IPR003042 (Aromatic-ring hydroxylase-like)	GO:0008152 (metabolic process), GO:0016491 (oxidoreductase activity)
B09	154208248..154214401	Arahy.0CG60X	Ah19g519000	zeaxanthin epoxidase, chloroplastic-like [Glycine max]; IPR003042 (Aromatic-ring hydroxylase-like)	GO:0008152 (metabolic process), GO:0016491 (oxidoreductase activity)
B09	154225215..154233984	Arah.W8K9ES	Ah19g519100	ubiquitin-conjugating enzyme 23; IPR016135 (Ubiquitin-conjugating enzyme/RWD-like)	GO:0016881 (acid-amino acid ligase activity)
B09	154234901..154239265	Arahy.GJBP3C	Ah19g519200	transcription factor ICE1-like [Glycine max]; IPR011598 (Myc-type, basic helix-loop-helix (bHLH) domain)	GO:0046983 (protein dimerization activity)
B09	154266665..154270070	Arahy.8AQR6P	Ah19g519400	Arabidopsis phospholipase-like protein (PEARLI 4) family; IPR007942 (Phospholipase-like)	Molecular Function: chromatin binding (GO:0003682);; Biological Process: mitotic sister chromatid cohesion (GO:0007064);; Biological Process: regulation of gene expression (GO:0010468);;
B09	154271155..154274129	Arahy.Y470YU	Ah19g519500	Pre-mRNA-splicing factor syf2, putative; IPR013260 (mRNA splicing factor SYF2)	Biological Process: mRNA splicing, via spliceosome (GO:0000398);; Cellular Component: Prp19 complex (GO:0000974);; Cellular Component: prespliceosome (GO:0071010);; Cellular Component: catalytic step 1 spliceosome (GO:0071012);; Cellular Component: catalytic step 2 spliceosome (GO:0071013);; Cellular Component: post-mRNA release spliceosomal complex (GO:0071014);;
B09	154273812..154288286	Arah.71EHKP	--	B3 DNA-binding domain protein; IPR015300 (DNA-binding pseudobarrel domain	GO:0003677 (DNA binding)
B09	154291441..154293157	Arahy.WFEC9T	Ah19g519800	plant-specific B3-DNA-binding domain protein; IPR015300 (DNA-binding pseudobarrel domain)	GO:0003677 (DNA binding)
B09	154296419..154297762	Arahy.EGZ7D9	Ah19g519900	plant-specific B3-DNA-binding domain protein; IPR015300 (DNA-binding pseudobarrel domain)	GO:0003677 (DNA binding)
B09	154305925..154308137	Arahy.ICSV9P	Ah19g520000	plant-specific B3-DNA-binding domain protein; IPR015300 (DNA-binding pseudobarrel domain)	GO:0003677 (DNA binding)
B09	154319208..154325381	Arahy.G405E6	--	plant-specific B3-DNA-binding domain protein; IPR015300 (DNA-binding pseudobarrel domain)	GO:0003677 (DNA binding)
B09	154323894..154324756	Arahy.S8VLW1	Ah19g520200	Protein kinase superfamily protein; IPR011009 (Protein kinase-like domain)	GO:0004672 (protein kinase activity), GO:0004674 (protein serine/threonine kinase activity), GO:0005524 (ATP binding), GO:0006468 (protein phosphorylation)
B09	154329866..154330692	Arahy.57BWYN	Ah19g520300	ATP sulfurylase 1; IPR014729 (Rossmann-like alpha/beta/alpha sandwich fold)	GO:0004781 (sulfate adenylyltransferase (ATP) activity)
B09	154334068..154335532	Arahy.FRXD3L	Ah19g520400	oxidoreductase, zinc-binding dehydrogenase family protein; IPR002085 (Alcohol dehydrogenase superfamily, zinc-type), IPR013149 (Alcohol dehydrogenase, C-terminal), IPR016040 (NAD(P)-binding domain)	GO:0008270 (zinc ion binding), GO:0016491 (oxidoreductase activity), GO:0055114 (oxidation-reduction process)
B09	154355612..154356829	Arahy.XDKT5L	Ah19g	serine/threonine-protein phosphatase 7 long form homolog [Glycine max]; IPR019557 (Aminotransferase-like, plant mobile domain)	--
B09	154366374..154370228	Arahy.Q5BZ28	Ah19g520600	putative Myb family transcription factor At1g14600-like isoform X2 [Glycine max]; IPR009057 (Homeodomain-like)	GO:0003677 (DNA binding), GO:0003682 (chromatin binding)
B09	154396702..154402426	Arah.10LCJA	Ah19g520700	uncharacterized protein LOC100797260 isoform X1 [Glycine max]	--
B09	154437053..154442991	Arahy.D0LIF0	Ah19g520800	uncharacterized protein LOC100797260 isoform X1 [Glycine max]; IPR004114 (THUMP)	GO:0003723 (RNA binding)
B09	154469986..154474977	Arah.DP1KMD	Ah19g520900	uncharacterized protein LOC100797260 isoform X1 [Glycine max]; IPR004114 (THUMP)	GO:0003723 (RNA binding)
B09	154475258..154477939	Arahy.EV6WBG	Ah19g521000	mitochondrial pyruvate carrier 1-like isoform X3 [Glycine max]; IPR005336 (Mitochondrial pyruvate carrier)	GO:0005743 (mitochondrial inner membrane), GO:0006850 (mitochondrial pyruvate transport)
B09	154481446..154483719	Arahy.DHD00G	Ah19g521000	mitochondrial pyruvate carrier 1-like isoform X3 [Glycine max]; IPR005336 (Mitochondrial pyruvate carrier)	GO:0005743 (mitochondrial inner membrane), GO:0006850 (mitochondrial pyruvate transport)
B09	154485102..154487552	Arahy.Y91ZV9	Ah19g521100	DUF615 family protein; IPR006839 (Ribosome-associated, YjgA), IPR023153 (PSPTO4464-like domain)	--
B09	154487525..154500726	Arah.Z10DQP	Ah19g521200	Sec23/Sec24 protein transport family protein; IPR002035 (von Willebrand factor, type A), IPR006895 (Zinc finger, Sec23/Sec24-type), IPR006896 (Sec23/Sec24, trunk domain), IPR006900 (Sec23/Sec24, helical domain), IPR007123 (Gelsolin domain), IPR012990 (Sec23/Sec24 beta-sandwich)	GO:0006886 (intracellular protein transport), GO:0006888 (ER to Golgi vesicle-mediated transport), GO:0008270 (zinc ion binding), GO:0030127 (COPII vesicle coat)
B09	154513404..154519621	Arah.Z32C2V	Ah19g521300	uncharacterized protein At4g15970-like isoform X1 [Glycine max]; IPR005069 (Nucleotide-diphospho-sugar transferase)	--
B09	154524138..154531240	Arahy.CLVE3A	Ah19g521400	Phosphatidylinositol-4-phosphate 5-kinase family protein; IPR000158 (Cell division protein FtsZ), IPR003409 (MORN motif)	GO:0005525 (GTP binding), GO:0005737 (cytoplasm)
B09	154534953..154538209	Arahy.DS2WG6	Ah19g521500	Pentatricopeptide repeat (PPR-like) superfamily protein; IPR002885 (Pentatricopeptide repeat), IPR011990 (Tetratricopeptide-like helical)	GO:0005515 (protein binding)
B09	154540652..154542935	Arahy.BC0AQ3	Ah19g521700	uncharacterized protein LOC100820019 isoform X5 [Glycine max]	--
B09	154549955..154550668	Arah.KU8YZJ	Ah19g521800	uncharacterized protein LOC100820019 isoform X5 [Glycine max]	--
B09	154569311..154574859	Arahy.NS4EV3	Ah19g521900	zinc finger protein MAGPIE-like [Glycine max]; IPR013087 (Zinc finger C2H2-type/integrase DNA-binding domain)	GO:0003676 (nucleic acid binding), GO:0046872 (metal ion binding)
B09	154594677..154598724	Arahy.8U6QA2	Ah19g522000	proteasome subunit alpha type-7-A protein; IPR000426 (Proteasome alpha-subunit, N-terminal domain), IPR001353 (Proteasome, subunit alpha/beta)	GO:0004175 (endopeptidase activity), GO:0004298 (threonine-type endopeptidase activity), GO:0005839 (proteasome core complex), GO:0006511 (ubiquitin-dependent protein catabolic process), GO:0051603 (proteolysis involved in cellular protein catabolic process)
B09	154600523..154604096	Arahy.0F554D	Ah19g522100	Pentatricopeptide repeat (PPR) superfamily protein; IPR002885 (Pentatricopeptide repeat), IPR011990 (Tetratricopeptide-like helical)	GO:0005515 (protein binding)
B09	154613112..154620160	Arahy.Y4RU6H	Ah19g522200	protein YLS7-like [Glycine max]; IPR005935 (Diphosphomevalonate decarboxylase), IPR025846 (PMR5 N-terminal domain), IPR026057 (PC-Esterase)	GO:0004163 (diphosphomevalonate decarboxylase activity), GO:0005524 (ATP binding), GO:0008299 (isoprenoid biosynthetic process)
B09	154625615..154629435	Arahy.Z3UMR9	Ah19g522400	lipoyl synthase 2, mitochondrial [Glycine max]; IPR003698 (Lipoyl synthase), IPR007197 (Radical SAM)	GO:0003824 (catalytic activity), GO:0009107 (lipoate biosynthetic process), GO:0009507 (chloroplast), GO:0016992 (lipoate synthase activity), GO:0051536 (iron-sulfur cluster binding)
B09	154630803..154640514	Arahy.4Q6J36	Ah19g522500	uncharacterized protein LOC100775655 isoform X9 [Glycine max]	--
B09	154641248..154644546	Arahy.8SNI53	Ah19g522600	myosin-9-like isoform X2 [Glycine max]; IPR000580 (TSC-22 / Dip / Bun	GO:0003700 (sequence-specific DNA binding transcription factor activity)
B09	154645867..154652681	Arahy.2UV9R4	Ah19g522800	SMAD/FHA domain-containing protein; IPR000580 (TSC-22 / Dip / Bun), IPR008984 (SMAD/FHA domain)	GO:0003700 (sequence-specific DNA binding transcription factor activity), GO:0005515 (protein binding)
B09	154660527..154665414	Arahy.DML457	Ah19g522900	unknown protein DS12 from 2D-PAGE of leaf, chloroplastic-like isoform X2 [Glycine max]; IPR002912 (ACT domain)	GO:0008152 (metabolic process), GO:0016597 (amino acid binding)
B09	154691480..154693151	Arahy.4UZ95K	Ah19g523100	transmembrane protein 45B-like [Glycine max]; IPR006904 (Protein of unknown function DUF716, TMEM45	Cellular Component: integral component of membrane (GO:0016021);;
B09	154696633..154722426	Arahy.R3KQ80	Ah19g523200	beta-tubulin folding cofactor D; IPR016024 (Armadillo-type fold), IPR022577 (Tubulin-specific chaperone D, C-terminal);	GO:0005488 (binding)
B09	154708117..154711197	Arahy.3W9UF4	Ah19g523300	Transmembrane amino acid transporter family protein; IPR013057 (Amino acid transporter, transmembrane)	Biological Process: amino acid transmembrane transport (GO:0003333);; Cellular Component: plasma membrane (GO:0005886);; Molecular Function: amino acid transmembrane transporter activity (GO:0015171);; Molecular Function: symporter activity (GO:0015293);; Cellular Component: integral component of membrane (GO:0016021);; Biological Process: amino acid import (GO:0043090);; Biological Process: resp…
B09	154730879..154733638	Arahy.XC1RGZ	Ah19g523600	dual specificity phosphatase domain protein; IPR000340 (Dual specificity phosphatase, catalytic domain), IPR024950 (Dual specificity phosphatase)	GO:0006470 (protein dephosphorylation), GO:0008138 (protein tyrosine/serine/threonine phosphatase activity), GO:0016311 (dephosphorylation), GO:0016791 (phosphatase activity)
B09	154752325..154754235	Arahy.Z6S68I	Ah19g523900	hypothetical protein PHAVU_007G022700g [Phaseolus vulgaris]	--
B09	154754645..154756988	Arahy.8DLZ0X	Ah19g524000	Polynucleotidyl transferase, ribonuclease H-like superfamily protein; IPR001352 (Ribonuclease HII/HIII), IPR012337 (Ribonuclease H-like domain), IPR023160 (Ribonuclease HII, helix-loop-helix cap domain)	GO:0003676 (nucleic acid binding), GO:0003723 (RNA binding), GO:0004523 (RNA-DNA hybrid ribonuclease activity), GO:0016070 (RNA metabolic process)
B09	154758787..154761331	Arahy.EL78PJ	Ah19g524100	Hemerythrin class glutathione S-transferase n=1 Tax=Physcomitrella patens subsp. patens RepID=A9RED4_PHYPA; IPR012312 (Haemerythrin/HHE cation-binding motif)	--
B09	154774697..154779350	Arahy.MNY5KW	Ah19g524200	coatomer subunit delta [Glycine max]; IPR011012 (Longin-like domain), IPR027059 (Coatomer delta subunit), IPR028565 (Mu homology domain)	GO:0005515 (protein binding), GO:0006810 (transport), GO:0006886 (intracellular protein transport), GO:0016192 (vesicle-mediated transport), GO:0030126 (COPI vesicle coat), GO:0030131 (clathrin adaptor complex)
B09	154780093..154782635	Arahy.53PIFC	Ah19g524300	vesicle-associated membrane protein 727; IPR001388 (Synaptobrevin), IPR011012 (Longin-like domain); GO:0006810 (transport)	GO:0016021 (integral component of membrane), GO:0016192 (vesicle-mediated transport)
B09	154783996..154786427	Arahy.5913QL	Ah19g524400	fatty acid desaturase 2; IPR005804 (Fatty acid desaturase, type 1)	GO:0006629 (lipid metabolic process)
B09	154800754..154804571	Arah.E5H8ET	Ah19g524500	AMMECR1 family; IPR002733 (AMMECR1 domain), IPR023473 (AMMECR1), IPR027485 (AMMECR1, N-terminal	--
B09	154807069..154807432	Arahy.MBF964	Ah19g524600	uncharacterized protein LOC100306658 [Glycine max]; IPR007648 (ATPase inhibitor, IATP, mitochondria)	GO:0004857 (enzyme inhibitor activity), GO:0005739 (mitochondrion), GO:0045980 (negative regulation of nucleotide metabolic process)
B09	154816119..154817165	Arahy.DV7QWZ	Ah19g524700	MYB transcription factor MYB51 [Glycine max]; IPR009057 (Homeodomain-like)	GO:0003677 (DNA binding), GO:0003682 (chromatin binding)
B09	154833615..154840552	Arahy.8VS7ZL	Ah19g524800	cationic amino acid transporter 7; IPR002293 (Amino acid/polyamine transporter I)	GO:0003333 (amino acid transmembrane transport), GO:0015171 (amino acid transmembrane transporter activity), GO:0016020 (membrane)
B09	154851647..154853524	Arahy.JML2SU	Ah19g524900	Pentatricopeptide repeat (PPR) superfamily protein; IPR002885 (Pentatricopeptide repeat), IPR011990 (Tetratricopeptide-like helical)	GO:0005515 (protein binding)
B09	154855243..154862431	Arahy.LI7RG4	Ah19g525000	uncharacterized protein LOC100816990 isoform X2 [Glycine max]; IPR005635 (Inner centromere protein, ARK-binding domain)	--
B09	154867750..154869279	Arahy.RWL9VQ	Ah19g525100	uncharacterized protein LOC100788969 isoform X1 [Glycine max]	--
B09	154890632..154892326	Arahy.TB163P	Ah19g525200	uncharacterized protein LOC100816990 isoform X2 [Glycine max]	--
B09	154897691..154899211	Arahy.S45JQJ	Ah19g525300	hypothetical protein CISIN_1g047093mg [Citrus sinensis]	--
B09	154913636..154915385	Arah.ZT1MM1	Ah19g525400	Unknown protein	--
B09	154923862..154926619	Arahy.D439DA	Ah19g525500	RNA-binding protein 39-like isoform X1 [Glycine max]; IPR012677 (Nucleotide-binding, alpha-beta plait)	GO:0000166 (nucleotide binding), GO:0003676 (nucleic acid binding)
chr19	154928537..154935167	Arah.JGP6YV		protein arginine methyltransferase 6; IPR025799 (Protein arginine N-methyltransferase)	GO:0006479 (protein methylation), GO:0008168 (methyltransferase activity)
B09	154952638..154957362	Arahy.F0YILW	Ah19g525900	Pectate lyase family protein; IPR011050 (Pectin lyase fold/virulence factor), IPR018082 (AmbAllergen)	Cellular Component: integral component of membrane (GO:0016021);; Molecular Function: pectate lyase activity (GO:0030570);; Biological Process: pectin catabolic process (GO:0045490);; Molecular Function: metal ion binding (GO:0046872);;
B09	154959298..154963287	Arahy.2U03EG	Ah19g526000	Protein phosphatase 2A regulatory B subunit family protein; IPR002554 (Protein phosphatase 2A, regulatory B subunit, B56), IPR016024 (Armadillo-type fold)	GO:0000159 (protein phosphatase type 2A complex), GO:0005488 (binding), GO:0007165 (signal transduction), GO:0008601 (protein phosphatase type 2A regulator activity)
B09	154963675..154971807	Arahy.NQY93W	Ah19g526100	Transcription elongation factor Spt5; IPR005100 (Transcription elongation factor Spt5, NGN domain), IPR005824 (KOW), IPR014722 (Ribosomal protein L2 domain 2)	GO:0003735 (structural constituent of ribosome), GO:0005622 (intracellular), GO:0005840 (ribosome), GO:0006412 (translation)
B09	155020224..155025528	Arah.SNA779	Ah19g526500	RNA-binding protein 1; IPR001878 (Zinc finger, CCHC-type), IPR012677 (Nucleotide-binding, alpha-beta plait)	GO:0000166 (nucleotide binding), GO:0003676 (nucleic acid binding), GO:0008270 (zinc ion binding)
B09	155026205..155031746	Arahy.7Y3RHD	Ah19g526600	Single-stranded nucleic acid binding R3H domain-containing protein n=1 Tax=Calothrix sp. PCC 7507 RepID=K9PMH9_9CYAN; IPR027417 (P-loop containing nucleoside triphosphate hydrolase)	GO:0000166 (nucleotide binding), GO:0017111 (nucleoside-triphosphatase activity)
B09	155039784..155041659	Arahy.6C9V7B	Ah19g526700	ATP-dependent Clp protease adapter protein ClpS n=2 Tax=Synechococcus RepID=Q2JHL4_SYNJB; IPR014719 (Ribosomal protein L7/L12, C-terminal/adaptor protein ClpS-like	GO:0030163 (protein catabolic process)
B09	155041690..155046116	Arahy.LE8ECZ	Ah19g526800	Uncharacterized protein family (UPF0016); IPR001727 (Uncharacterised protein family UPF0016)	Cellular Component: integral component of membrane (GO:0016021);;
B09	155142214..155145955	Arahy.WF5P9Q	Ah19g527200	Plasma-membrane choline transporter family protein; IPR007603 (Choline transporter-like)	Cellular Component: integral component of membrane (GO:0016021);;
B09	155157415..155161236	Arahy.K04A4E	Ah19g527300	TGACG-sequence-specific DNA-binding protein TGA-2.1-like isoform X3 [Glycine max]; IPR004827 (Basic-leucine zipper domain), IPR025422 (Transcription factor TGA like domain); GO:0003700 (sequence-specific DNA binding transcription factor activity)	GO:0043565 (sequence-specific DNA binding)
B09	155160173..155161016	Arahy.S09ETB	Ah19g527400	uncharacterized protein LOC100775242 [Glycine max]	--
B09	155170637..155175896	Arah.H8PRE0	Ah19g527700	protein phosphatase 2A subunit A2; IPR016024 (Armadillo-type fold)	GO:0005488 (binding)
B09	155177517..155180051	Arahy.K9QGVV	Ah19g527800	Cytochrome P450 superfamily protein; IPR001128 (Cytochrome P450)	GO:0005506 (iron ion binding), GO:0020037 (heme binding), GO:0055114 (oxidation-reduction process)
B09	155181198..155194363	Arahy.11CPHY	Ah19g527900	Protein kinase superfamily protein; IPR011009 (Protein kinase-like domain)	GO:0004672 (protein kinase activity), GO:0004674 (protein serine/threonine kinase activity), GO:0005524 (ATP binding), GO:0006468 (protein phosphorylation)
B09	155195539..155196487	Arahy.89WS3K	Ah19g528000	uncharacterized protein LOC100783993 isoform X2 [Glycine max]; IPR006121 (Heavy metal-associated domain, HMA)	GO:0030001 (metal ion transport), GO:0046872 (metal ion binding)
B09	155197858..155201446	Arahy.55Y2CK	Ah19g528100	bromo adjacent-like domain protein; IPR001025 (Bromo adjacent homology (BAH) domain), IPR008395 (Agenet-like domain), IPR014002 (Tudor-like, plant)	GO:0003682 (chromatin binding)
B09	155215671..155219465	Arahy.U2K3RD	Ah19g528200	Dihydrolipoamide acetyltransferase component(E2) of pyruvate dehydrogenase complex n=7 Tax=Bacteria RepID=F7URM9_SYNYG; IPR000089 (Biotin/lipoyl attachment), IPR001078 (2-oxoacid dehydrogenase acyltransferase, catalytic domain), IPR004167 (E3 binding), IPR023213 (Chloramphenicol acetyltransferase-like domain); GO:0008152 (metabolic process)	Molecular Function: dihydrolipoyllysine-residue acetyltransferase activity (GO:0004742);; Cellular Component: mitochondrion (GO:0005739);; Biological Process: acetyl-CoA biosynthetic process from pyruvate (GO:0006086);; Biological Process: glycolytic process (GO:0006096);; Cellular Component: chloroplast thylakoid (GO:0009534);; Cellular Component: chloroplast stroma (GO:0009570);; Cellular Compo…
B09	155222261..155224209	Arahy.KA4332	Ah19g528300	Glycolipid transfer protein (GLTP) family protein; IPR014830 (Glycolipid transfer protein domain)	GO:0005737 (cytoplasm), GO:0017089 (glycolipid transporter activity), GO:0046836 (glycolipid transport), GO:0051861 (glycolipid binding
B09	155234154..155238937	Arahy.WI1D2C	Ah19g528400	Rad23 UV excision repair protein family; IPR004806 (UV excision repair protein Rad23), IPR009060 (UBA-like)	GO:0003684 (damaged DNA binding), GO:0005515 (protein binding), GO:0005634 (nucleus), GO:0006289 (nucleotide-excision repair), GO:0043161 (proteasome-mediated ubiquitin-dependent protein catabolic process)
B09	155312573..155317891	Arahy.4542IJ	Ah19g528700	alpha-glucosidase; IPR000322 (Glycoside hydrolase, family 31), IPR011013 (Galactose mutarotase-like domain), IPR013785 (Aldolase-type TIM barrel)	GO:0003824 (catalytic activity), GO:0005975 (carbohydrate metabolic process), GO:0030246 (carbohydrate binding)
B09	155319161..155322906	Arahy.W977IP	Ah19g528800	alpha-glucosidase; IPR000322 (Glycoside hydrolase, family 31), IPR011013 (Galactose mutarotase-like domain), IPR013785 (Aldolase-type TIM barrel)	GO:0003824 (catalytic activity), GO:0005975 (carbohydrate metabolic process), GO:0030246 (carbohydrate binding)
B09	155331525..155335553	Arahy.NG0Q3I	Ah19g528900	alpha-glucosidase; IPR000322 (Glycoside hydrolase, family 31), IPR011013 (Galactose mutarotase-like domain)	GO:0003824 (catalytic activity), GO:0005975 (carbohydrate metabolic process), GO:0030246 (carbohydrate binding)
B09	155378868..155382428	Arahy.VG3SGX	Ah19g529000	ethylene-responsive transcription factor 1B; IPR016177 (DNA-binding domain)	GO:0003677 (DNA binding), GO:0003700 (sequence-specific DNA binding transcription factor activity)
chr19	155442280..155448542	Arah.LC7X94		K-box region and MADS-box transcription factor family protein; IPR002487 (Transcription factor, K-box), IPR005378 (Vacuolar protein sorting-associated protein 35, Vps35)	GO:0003700 (sequence-specific DNA binding transcription factor activity), GO:0005634 (nucleus), GO:0015031 (protein transport), GO:0030904 (retromer complex)
B09	155464256..155466032	Arahy.AY8I6Y	Ah19g529600	zinc finger protein CONSTANS-LIKE 16-like [Glycine max]; IPR000315 (Zinc finger, B-box), IPR010402 (CCT domain)	GO:0005515 (protein binding), GO:0005622 (intracellular), GO:0008270 (zinc ion binding)
B09	155466545..155467781	Arahy.LBX204	Ah19g529700	LOB domain-containing protein 42; IPR004883 (Lateral organ boundaries, LOB)	--
B09	155504444..155506381	Arahy.T8DZQ2	Ah19g529900	fiber protein Fb34; IPR009606 (Protein of unknown function DUF1218)
B09	155522376..155525381	Arahy.YP19K2	Ah19g530100	unknown protein	--
B09	155538427..155542839	Arah.BGN30W	Ah19g530200	50S ribosomal protein L15; IPR005749 (Ribosomal protein L15, bacterial-type), IPR021131 (Ribosomal protein L18e/L15P)	GO:0003735 (structural constituent of ribosome), GO:0005622 (intracellular), GO:0005840 (ribosome), GO:0006412 (translation), GO:0015934 (large ribosomal subunit)
B09	155551131..155553858	Arah.DAD59Z	Ah19g530300	zinc finger protein 2; IPR007087 (Zinc finger, C2H2)	GO:0046872 (metal ion binding)
B09	155589936..155593753	Arah.PM3ZEV	Ah19g530400	Regulator of Vps4 activity in the MVB pathway protein; IPR005061 (Domain of unknown function DUF292, eukaryotic)	--
B09	155594434..155596924	Arahy.CP6I7X	Ah19g530500	caffeoylshikimate esterase-like isoform X1 [Glycine max]; IPR000073 (Alpha/beta hydrolase fold-1)
B09	155666184..155668587	Arahy.GJ31ZB	Ah19g531200	S1/P1 nuclease family protein; IPR003154 (S1/P1 nuclease), IPR008947 (Phospholipase C/P1 nuclease domain)	GO:0003676 (nucleic acid binding), GO:0004519 (endonuclease activity), GO:0006308 (DNA catabolic process)
B09	155675129..155676672	Arahy.RK8HN4	Ah19g531400	myb transcription factor; IPR001345 (Phosphoglycerate/bisphosphoglycerate mutase, active site), IPR009057 (Homeodomain-like)	GO:0003677 (DNA binding), GO:0003682 (chromatin binding), GO:0003824 (catalytic activity), GO:0008152 (metabolic process)
B09	155685933..155692338	Arahy.VKD07K	Ah19g531500	glutamine-tRNA ligase, putative / glutaminyl-tRNA synthetase, putative / GlnRS, putative; IPR000924 (Glutamyl/glutaminyl-tRNA synthetase), IPR007638 (Glutaminyl-tRNA synthetase, class Ib, non-specific RNA-binding domain 2), IPR007639 (Glutaminyl-tRNA synthetase, class Ib, non-specific RNA-binding domain, N-terminal)	GO:0000166 (nucleotide binding), GO:0004812 (aminoacyl-tRNA ligase activity), GO:0004819 (glutamine-tRNA ligase activity), GO:0005524 (ATP binding), GO:0005737 (cytoplasm), GO:0006412 (translation), GO:0006418 (tRNA aminoacylation for protein translation), GO:0006425 (glutaminyl-tRNA aminoacylation), GO:0043039 (tRNA aminoacylation)
B09	155713587..155715031	Arahy.YV67XB	Ah19g531800	Bax inhibitor-1 family protein; IPR006214 (Bax inhibitor 1-related)
B09	155716768..155719428	Arahy.9KP105	Ah19g531900	PREDICTED: uncharacterized protein LOC101492865 [Cicer arietinum]	--
B09	155739895..155744774	Arahy.A245TJ	Ah19g532200	cysteine--tRNA ligase, cytoplasmic-like isoform X1 [Glycine max]; IPR009080 (Aminoacyl-tRNA synthetase, class 1a, anticodon-binding), IPR024909 (Cysteinyl-tRNA synthetase/mycothiol ligase)	GO:0000166 (nucleotide binding), GO:0004812 (aminoacyl-tRNA ligase activity), GO:0004817 (cysteine-tRNA ligase activity), GO:0005524 (ATP binding), GO:0006418 (tRNA aminoacylation for protein translation), GO:0006423 (cysteinyl-tRNA aminoacylation)
B09	155768197..155773959	Arahy.28TJ89	Ah19g532400	Chaperone DnaJ-domain superfamily protein; IPR001623 (DnaJ domain)	Biological Process: positive gravitropism (GO:0009958);;
B09	155784493..155792365	Arahy.NA36PT	Ah19g532500	metallo-beta-lactamase superfamily protein; IPR001279 (Beta-lactamase-like)	GO:0016787 (hydrolase activity)
B09	155795439..155801696	Arahy.BJC82C	--	Core-2/I-branching beta-1,6-N-acetylglucosaminyltransferase family protein; IPR003406 (Glycosyl transferase, family 14)	GO:0008375 (acetylglucosaminyltransferase activity), GO:0016020 (membrane)
B09	155796260..155798020	Arahy.MQZQ11	Ah19g532600	Core-2/I-branching beta-1,6-N-acetylglucosaminyltransferase family protein; IPR003406 (Glycosyl transferase, family 14)	GO:0008375 (acetylglucosaminyltransferase activity), GO:0016020 (membrane)
B09	155813102..155817362	Arahy.12LLDS	Ah19g532800	receptor-like protein kinase 4; IPR011009 (Protein kinase-like domain), IPR013320 (Concanavalin A-like lectin/glucanase, subgroup)	GO:0004672 (protein kinase activity), GO:0004674 (protein serine/threonine kinase activity), GO:0005524 (ATP binding), GO:0006468 (protein phosphorylation)
B09	155816806..155820074	Arahy.Z64X3Y	Ah19g532900	receptor-like protein kinase 4; IPR011009 (Protein kinase-like domain), IPR013320 (Concanavalin A-like lectin/glucanase, subgroup), IPR025287 (Wall-associated receptor kinase galacturonan-binding domain)	GO:0004672 (protein kinase activity), GO:0004674 (protein serine/threonine kinase activity), GO:0005524 (ATP binding), GO:0006468 (protein phosphorylation), GO:0030247 (polysaccharide binding)
B09	155820839..155823242	Arahy.GW3QL7	Ah19g533000	receptor-like protein kinase 4; IPR011009 (Protein kinase-like domain), IPR013320 (Concanavalin A-like lectin/glucanase, subgroup), IPR025287 (Wall-associated receptor kinase galacturonan-binding domain)	GO:0004672 (protein kinase activity), GO:0004674 (protein serine/threonine kinase activity), GO:0005524 (ATP binding), GO:0006468 (protein phosphorylation), GO:0030247 (polysaccharide binding)
B09	155823761..155828535	Arahy.2TIK4C	Ah19g533100	receptor-like protein kinase 4; IPR011009 (Protein kinase-like domain), IPR013320 (Concanavalin A-like lectin/glucanase, subgroup)	GO:0004672 (protein kinase activity), GO:0004674 (protein serine/threonine kinase activity), GO:0005524 (ATP binding), GO:0006468 (protein phosphorylation)
B09	155828944..155830063	Arahy.HNK57V	Ah19g533200	probable receptor-like protein kinase At1g67000-like isoform X3 [Glycine max]
B09	155831455..155833492	Arahy.H41NY2	Ah19g533300	receptor-like protein kinase 4; IPR011009 (Protein kinase-like domain), IPR013320 (Concanavalin A-like lectin/glucanase, subgroup)	GO:0004672 (protein kinase activity), GO:0004674 (protein serine/threonine kinase activity), GO:0005524 (ATP binding), GO:0006468 (protein phosphorylation)
B09	155849897..155858518	Arahy.2U2D57	Ah19g533500	receptor-like protein kinase 4; IPR011009 (Protein kinase-like domain), IPR013320 (Concanavalin A-like lectin/glucanase, subgroup), IPR025287 (Wall-associated receptor kinase galacturonan-binding domain)	GO:0004672 (protein kinase activity), GO:0004674 (protein serine/threonine kinase activity), GO:0005524 (ATP binding), GO:0006468 (protein phosphorylation), GO:0030247 (polysaccharide binding)
B09	155858836..155859128	Arahy.MNNY4U	Ah19g533700	Kinase R-like protein [Medicago truncatula]	Molecular Function: protein kinase activity (GO:0004672);; Biological Process: phosphorylation (GO:0016310);;
B09	155859326..155860531	Arahy.96PB6J	Ah19g533800	Kinase R-like protein [Medicago truncatula]	Molecular Function: kinase activity (GO:0016301);;
B09	155864427..155872183	Arahy.MZJT69	Ah19g534000	receptor-like protein kinase 4; IPR011009 (Protein kinase-like domain), IPR013320 (Concanavalin A-like lectin/glucanase, subgroup)	GO:0004672 (protein kinase activity), GO:0004674 (protein serine/threonine kinase activity), GO:0005524 (ATP binding), GO:0006468 (protein phosphorylation)
B09	155901807..155911164	Arahy.X7PJ8H	Ah19g534200	Protein kinase superfamily protein; IPR011009 (Protein kinase-like domain), IPR013320 (Concanavalin A-like lectin/glucanase, subgroup)	GO:0004672 (protein kinase activity), GO:0004674 (protein serine/threonine kinase activity), GO:0005524 (ATP binding), GO:0006468 (protein phosphorylation)
B09	155913975..155917062	Arahy.27N6DD	Ah19g534300	Protein kinase superfamily protein; IPR011009 (Protein kinase-like domain), IPR013320 (Concanavalin A-like lectin/glucanase, subgroup)	GO:0004672 (protein kinase activity), GO:0004674 (protein serine/threonine kinase activity), GO:0005524 (ATP binding), GO:0006468 (protein phosphorylation)
B09	155928578..155931247	Arahy.M9I28E	Ah19g534600	Protein kinase superfamily protein; IPR011009 (Protein kinase-like domain), IPR013320 (Concanavalin A-like lectin/glucanase, subgroup)	GO:0004672 (protein kinase activity), GO:0004674 (protein serine/threonine kinase activity), GO:0005524 (ATP binding), GO:0006468 (protein phosphorylation)
B09	155942089..155945268	Arahy.S2DFEG	Ah19g534700	Protein kinase superfamily protein; IPR011009 (Protein kinase-like domain), IPR013320 (Concanavalin A-like lectin/glucanase, subgroup)	GO:0004672 (protein kinase activity), GO:0004674 (protein serine/threonine kinase activity), GO:0005524 (ATP binding), GO:0006468 (protein phosphorylation)
B09	155949092..155952286	Arahy.9JP5BV	Ah19g534900	Protein kinase superfamily protein; IPR011009 (Protein kinase-like domain), IPR013320 (Concanavalin A-like lectin/glucanase, subgroup)	GO:0004672 (protein kinase activity), GO:0004674 (protein serine/threonine kinase activity), GO:0005524 (ATP binding), GO:0006468 (protein phosphorylation)
B09	155981125..155985076	Arahy.N5UVUF	Ah19g535100	Protein of unknown function (DUF789); IPR008507 (Protein of unknown function DUF789)	--
B09	155993922..155995045	Arahy.RC7A8X	Ah19g535200	uncharacterized protein LOC102669061 [Glycine max]; IPR008906 (HAT dimerisation domain, C-terminal), IPR012337 (Ribonuclease H-like domain)	GO:0003676 (nucleic acid binding), GO:0046983 (protein dimerization activity)
B09	155995065..155996835	Arahy.YG44LD	Ah19g535300	DNA binding protein, putative n=1 Tax=Ricinus communis RepID=B9S003_RICCO; IPR003656 (Zinc finger, BED-type predicted), IPR007021 (Domain of unknown function DUF659), IPR012337 (Ribonuclease H-like domain)	GO:0003676 (nucleic acid binding), GO:0003677 (DNA binding)
B09	156008677..156009983	Arahy.DAR9EC	Ah19g535600	fiber protein Fb34; IPR009606 (Protein of unknown function DUF1218)	Cellular Component: plasma membrane (GO:0005886);; Cellular Component: integral component of membrane (GO:0016021);;
B09	156016349..156018372	Arahy.EH744U	Ah19g535700	Reticulon family protein; IPR003388 (Reticulon)
B09	156034428..156039218	Arahy.9VZ5EJ	Ah19g535800	trehalose phosphate synthase; IPR001830 (Glycosyl transferase, family 20), IPR006379 (HAD-superfamily hydrolase, subfamily IIB), IPR023214 (HAD-like domain)	GO:0003824 (catalytic activity), GO:0005992 (trehalose biosynthetic process), GO:0008152 (metabolic process)
B09	156041163..156045021	Arahy.IU6D7D	Ah19g535900	Nucleotidylyl transferase superfamily protein; IPR014729 (Rossmann-like alpha/beta/alpha sandwich fold)	GO:0003824 (catalytic activity), GO:0009058 (biosynthetic process)
B09	156049154..156052806	Arahy.4Z4MNU	Ah19g536000	ATP binding/protein serine/threonine kinase [Glycine max]; IPR001611 (Leucine-rich repeat), IPR003591 (Leucine-rich repeat, typical subtype), IPR011009 (Protein kinase-like domain), IPR013210 (Leucine-rich repeat-containing N-terminal, type 2)	GO:0004672 (protein kinase activity), GO:0004674 (protein serine/threonine kinase activity), GO:0005515 (protein binding), GO:0005524 (ATP binding), GO:0006468 (protein phosphorylation)
chr19	156065877..156070205	Arah.NWKH4J		ATP binding/protein serine/threonine kinase [Glycine max]; IPR001611 (Leucine-rich repeat), IPR011009 (Protein kinase-like domain)	GO:0004672 (protein kinase activity), GO:0004674 (protein serine/threonine kinase activity), GO:0005515 (protein binding), GO:0005524 (ATP binding), GO:0006468 (protein phosphorylation)
B09	156069236..156077267	Arahy.M3JKN9	Ah19g536400	alpha/beta fold hydrolase; IPR002471 (Peptidase S9, serine active site), IPR016969 (Uncharacterised conserved protein UCP031088, alpha/beta hydrolase, At1g15070	GO:0004252 (serine-type endopeptidase activity), GO:0006508 (proteolysis)
B09	156077802..156083878	Arahy.K9IHFT	Ah19g536600	Octicosapeptide/Phox/Bem1p family protein; IPR000270 (Phox/Bem1p)	GO:0005515 (protein binding)
B09	156129035..156133783	Arahy.GGAH0G	Ah19g536700	lipid phosphate phosphatase 3; IPR000326 (Phosphatidic acid phosphatase type 2/haloperoxidase), IPR028681 (Lipid phosphate phosphatase, plant)	GO:0003824 (catalytic activity), GO:0016020 (membrane)
B09	156134680..156139717	Arahy.C41ANZ	Ah19g536800	lipid phosphate phosphatase 2; IPR000326 (Phosphatidic acid phosphatase type 2/haloperoxidase), IPR028681 (Lipid phosphate phosphatase, plant)	GO:0003824 (catalytic activity), GO:0016020 (membrane)
B09	156140507..156143798	Arahy.450ZWJ	Ah19g536900	amino acid permease; IPR002293 (Amino acid/polyamine transporter I)	GO:0003333 (amino acid transmembrane transport), GO:0006865 (amino acid transport), GO:0015171 (amino acid transmembrane transporter activity), GO:0016020 (membrane), GO:0016021 (integral component of membrane), GO:0055085 (transmembrane transport)
B09	156145620..156152906	Arahy.A177PK	Ah19g537000	amino acid permease; IPR002293 (Amino acid/polyamine transporter I)	GO:0003333 (amino acid transmembrane transport), GO:0006865 (amino acid transport), GO:0015171 (amino acid transmembrane transporter activity), GO:0016020 (membrane), GO:0016021 (integral component of membrane), GO:0055085 (transmembrane transport)
B09	156154172..156158568	Arahy.RDZL1S	Ah19g537100	Amino acid transmembrane transporter n=1 Tax=Rhodosporidium toruloides (strain NP11) RepID=M7WG77_RHOT1; IPR002293 (Amino acid/polyamine transporter I)	GO:0003333 (amino acid transmembrane transport), GO:0006865 (amino acid transport), GO:0015171 (amino acid transmembrane transporter activity), GO:0016020 (membrane), GO:0016021 (integral component of membrane), GO:0055085 (transmembrane transport)
B09	156172642..156175284	Arahy.UW2YW6	Ah19g537200	Ubiquitin-like superfamily protein; IPR000626 (Ubiquitin domain), IPR022617 (Rad60/SUMO-like domain)	GO:0005515 (protein binding)
B09	156176043..156182183	Arahy.5RG53P	Ah19g537300	zinc finger protein CONSTANS-LIKE 12-like [Glycine max]; IPR000315 (Zinc finger, B-box)	GO:0005622 (intracellular), GO:0008270 (zinc ion binding)
B09	156184033..156187725	Arahy.UVUV6T	Ah19g537400	Zinc finger C-x8-C-x5-C-x3-H type family protein; IPR000571 (Zinc finger, CCCH-type)	GO:0046872 (metal ion binding)

## Sheet: Sheet2
Table S2 The Indel and SNPs differ in two parents winthin major QTL regions of OC content and OA content.
Mutation type	Bin marker ID	Chromosome	Bin start (bp)	Bin end (bp)	Indel/SNP ID	Indel/SNP position	QUAL	FILTER	Genotypes		Mutation locations	Gene ID	Annotation
									Lu11	06B16
INDEL	C19P154108125	B09	154057090	154159160	Indel_1	154099651	7752.03	PASS	A	AT	intron	Ah.L5LJLM	transportin 1
	C19P154679799	B09	154196936	155162662	Indel_2	154237218	4675.01	PASS	C	CATTATT	GJBP3C infram insertion	Ah.GJBP3C	transcription factor ICE1-like [Glycine max]
					Indel_3	154311226	3965.4	PASS	GT	G	intergenic region
					Indel_4	154429369	916.72	PASS	GT	G	intergenic region
					Indel_5	154469203	1578.72	PASS	A	AT	intergenic region
					Indel_6	154495703	187.06	PASS	AG	A	intron	Ah.Z10DQP	Sec23/Sec24 protein transport family protein
					Indel_7	155052872	486.32	PASS	GTCTTCTTCT	G	intergenic region
	C19P155171883	B09	155162662	155181105	Indel_8	155165090	1341.84	PASS	C	CA	intergenic region
	C19P155216703	B09	155181105	155252301	Indel_9	155249435	113.93	PASS	GA	G	intergenic region
	C19P155261485	B09	155252301	155270669	Indel_10	155267638	2053.25	PASS	TA	T	intergenic region
SNP	C19P154108125	B09	154057090	154159160	SNP_1	154057090	10627.8	PASS	T	C	coding region	Ah.9X5JNZ
	C19P154178048	B09	154159160	154196936	SNP_2	154159160	3527.03	PASS	T	C	intron	Ah.JI97RZ	PREDICTED: putative nuclease HARBI1-like [Glycine max]
	C19P154679799	B09	154196936	155162662	SNP_3	154196936	42.86	PASS	C	G	5'-UTR	Ah.MS9EFZ	zeaxanthin epoxidase
					SNP_4	154394482	11369	PASS	G	A	intergenic region
					SNP_5	154796648	886.31	PASS	A	T	intergenic region
					SNP_6	155015900	6008.01	PASS	A	G	intergenic region
	C19P155171883	B09	155162662	155181105	SNP_7	155162662	4493.93	PASS	A	C	intergenic region
	C19P155216703	B09	155181105	155252301	SNP_8	155181105	1267.32	PASS	C	A	intergenic region
					SNP_9	155212643	1944.84	PASS	A	G	intergenic region	Ah.55Y2CK-Ah.U2K3RD	Dihydrolipoamide acetyltransferase component(E2) of pyruvate dehydrogenase complex
					SNP_10	155223051	1822.28	PASS	C	T	intron	Ah.KA4332	Glycolipid transfer protein (GLTP) family protein
	C19P155261485	B09	155252301	155270669	SNP_11	155252301	6298.78	PASS	T	C	intergenic region
	C19P155306879	B09	155270669	155343089	SNP_12	155270669	15258.6	PASS	T	G	intergenic region
					SNP_13	155283211	500.12	PASS	T	A	intergenic region
	C19P155780993	B09	155764595	155797391	SNP_14	155302618	1370.16	PASS	T	C	intergenic region
	C19P155398803	B09	155343089	155454517	SNP_15	155343089	16872.1	PASS	T	C	intergenic region
					SNP_16	155343659	8264.84	PASS	C	T	intergenic region
					SNP_17	155356556	5414.76	PASS	T	C	intergenic region
					SNP_18	155401078	6209.96	PASS	A	G	intergenic region
					SNP_19	155444652	11630.2	PASS	T	A	intron	Ah.LC7X94	K-box region and MADS-box transcription factor family protein
	C19P155467354	B09	155454517	155480192	SNP_20	155454517	5807	PASS	A	C	intergenic region
					SNP_21	155460549	1618.05	PASS	C	G	intergenic region
					SNP_22	155461472	588.86	PASS	T	C	intergenic region
					SNP_23	155462872	3813.71	PASS	A	G	intergenic region
					SNP_24	155464885	11175.7	PASS	C	G	coding region	Ah.AY8I6Y	zinc finger protein CONSTANS-LIKE 16-like [Cicer arietinum]
					SNP_25	155466210	6365.78	PASS	A	G	downstream
					SNP_26	155470270	4648	PASS	A	C	intergenic region
					SNP_27	155479377	847.59	PASS	G	A	intergenic region
	C19P155485192	B09	155480192	155490192	SNP_28	155480192	7666.5	PASS	A	G	intergenic region
					SNP_29	155485470	3397.48	PASS	T	C	intergenic region
					SNP_30	155488740	7637.26	PASS	T	C	intergenic region
	C19P155531459	B09	155490192	155572727	SNP_31	155490478	7137.55	PASS	T	C	intergenic region
					SNP_32	155519046	1113.04	PASS	T	A	intergenic region
	C19P155713851	B09	155663107	155764595	SNP_33	155569216	9190.43	PASS	A	G	intergenic region
					SNP_34	155574483	8358.54	PASS	T	C	intergenic region
	C19P155617917	B09	155572727	155663107	SNP_35	155579962	2033.91	PASS	A	G	intergenic region
					SNP_36	155582628	13342.2	PASS	G	A	intergenic region
					SNP_37	155642270	2712.49	PASS	A	C	intergenic region
					SNP_38	155663107	35.75	PASS	G	A	intergenic region
	C19P155713851	B09	155663107	155764595	SNP_39	155762533	47.15	PASS	G	A	intergenic region
	C19P155780993	19	155764595	155797391	SNP_40	155766657	2802.43	PASS	C	T	intergenic region
	C19P155825742	B09	155797391	155854093	SNP_41	155797391	11853	PASS	T	C	coding region	Ah.MQZQ11	Core-2/I-branching beta-1,6-N-acetyl glucosaminyl transferase family protein
					SNP_42	155801864	1336.63	PASS	C	T	intergenic region
					SNP_43	155811914	6158.39	PASS	A	G	intergenic region
					SNP_44	155826581	6886.02	PASS	T	C	intron	Ah.2TIK4C	receptor-like protein kinase 4
	C19P155965081	B09	155854093	156076069	SNP_45	155854093	10749	PASS	T	C	intron	Ah.2U2D57	receptor-like protein kinase 4
					SNP_46	155909715	14580	PASS	A	G	5'UTR	Ah.X7PJ8H	Protein kinase superfamily protein
					SNP_47	155946046	1608.18	PASS	A	G	intergenic region
					SNP_48	155947236	3941	PASS	A	G	intergenic region
					SNP_49	155947540	7204.17	PASS	C	T	intergenic region
					SNP_50	156048151	3864.96	PASS	G	T	intergenic region
	C19P156086694	B09	156076069	156097320	SNP_51	156076069	11391.8	PASS	C	G	intron	Ah.M3JKN9	alpha/beta fold hydrolase
					SNP_52	156077684	1262.75	PASS	G	A	intergenic region
	C19P156144493	B09	156097320	156191667	SNP_53	156097320	2752.87	PASS	G	A	intergenic region
					SNP_54	156098752	7703.61	PASS	T	C	intergenic region
					SNP_55	156098800	10011.7	PASS	A	G	intergenic region
					SNP_56	156099291	7271.77	PASS	A	G	intergenic region
					SNP_57	156111003	3380.33	PASS	C	A	intergenic region
					SNP_58	156113281	6336.4	PASS	T	C	intergenic region
					SNP_59	156117169	1399.9	PASS	T	A	intergenic region
					SNP_60	156152884	1480.39	PASS	A	C	3'UTR	Ah.A177PK	amino acid permease
					SNP_61	156191667	11417.1	PASS	G	A	intergenic region

## Sheet: Sheet3
Table S3 The phenotype of Bin markers in three QTL regions for OC/OA
BinID	C04P67854117	C19P154679799	OC-21LX	OC-22LX	OC-22WH	OC-23LX-CK	OC-23LX-abN	OC-23WH
R3_3_1	2	2	46.4035	50.3985	53.333	55.206	52.7235	49.9413
R3_3_2	0	-1	47.6885	52.001	48.081	54.56	54.5285	48.05
R3_3_3	2	-1	50.136	51.839	54.682	55.298	55.1465	49.354
R3_3_4	2	0	48.116	52.3215	50.474	53.7845	52.6425	48.682
R3_3_5	2	0	48.82	51.548	50.1405	55.0065	53.657	49.796
R3_3_6	2	0	51.769	53.472	52.973	55.8415	55.332	52.696
R3_3_7	0	0	49.3125	50.827	51.991	53.3045	53.3655	49.764
R3_3_8	-1	2	46.12	49.1045	—	50.8285	51.3245	48.088
R3_3_9	2	0	49.931	54.1615	51.6345	57.8265	54.978	51.66
R3_3_10	2	2	47.7635	52.5705	43.519	53.218	53.857	46.8505
R3_3_11	0	0	49.1395	51.4185	55.495	54.2525	53.1945	47.43
R3_3_12	2	2	47.429	52.554	49.6308	55.2635	53.8825	48.795
R3_3_13	0	0	48.884	52.825	50.8635	55.0545	55.231	50.5115
R3_3_14	0	0	50.7515	54.997	56.875	55.979	52.816	49.578
R3_3_15	0	0	48.9135	54.8265	51.0355	52.943	55.73	50.437
R3_3_16	2	2	51	53.564	56.3305	55.7425	55.699	50.4995
R3_3_17	2	2	47.857	52.7657	48.7145	53.6265	53.375	49.55
R3_3_18	0	2	48.651	52.9825	53.396	52.5285	53.77	48.787
R3_3_19	0	0	45.9455	50.242	46.7125	51.237	51.796	47.915
R3_3_20	2	0	50.5445	55.8405	55.975	58.029	56.2805	51.654
R3_3_21	2	0	50.9305	54.1345	53.019	54.4705	56.126	51.815
R3_3_22	2	2	49.081	54.4635	50.5995	53.9275	55.1195	51.017
R3_3_23	2	0	49.9505	52.9425	49.205	53.9645	55.2375	48.519
R3_3_24	2	0	50.8345	48.8315	57.591	52.406	55.1265	53.034
R3_3_25	2	0	49.9215	53.1005	57.2375	55.838	56.1265	49.8875
R3_3_26	2	0	50.851	54.5755	53.0085	57.979	56.9335	51.8615
R3_3_27	2	0	53.043	55.103	50.007	55.06	54.525	50.7035
R3_3_28	2	2	49.5565	53.35	50.334	54.458	54.0635	48.8365
R3_3_29	2	0	50.8855	52.49	50.824	54.429	54.598	49.7465
R3_3_30	-1	0	49.249	51.5365	48.563	53.039	53.0555	50.871
R3_3_31	2	2	48.45	52.227	53.775	54.031	53.4655	47.72
R3_3_32	0	-1	48.617	50.7595	47.9485	52.5015	52.714	47.1475
R3_3_33	0	0	47.8435	50.8255	47.8415	53.296	53.1925	48.272
R3_3_34	2	-1	49.9845	52.754	55.666	54.9835	56.4235	50.0095
R3_3_35	2	0	47.792	53.3115	52.249	51.907	53.5525	49.6445
R3_3_36	2	0	49.4005	52.4045	52.7545	56.21	55.24	50.609
R3_3_37	2	2	50.2055	54.3875	51.875	55.2595	54.6285	51.45
R3_3_38	0	0	47.6745	49.4465	49.6545	52.853	52.5355	48.0855
R3_3_39	0	0	48.794	52.74	49.6	51.6905	53.432	48.7115
R3_3_40	0	0	49.304	46.933	50.29	52.813	52.617	47.9385
R3_3_41	2	2	46.382	48.842	52.458	54.8295	55.7145	49.3675
R3_3_42	2	2	46.881	52.534	50.856	54.1595	54.7675	49.4495
R3_3_43	2	2	49.4935	53.2535	50.7795	54.2625	56.9665	50.4455
R3_3_44	0	2	49.535	48.94	50.663	54.561	54.6195	50.2295
R3_3_45	2	2	47.3535	49.879	49.6225	57.4115	56.099	50.7745
R3_3_46	2	-1	49.641	44.9235	50.4505	54.6205	55.0475	49.392
R3_3_47	2	0	50.713	53.509	54.3415	57.406	57.9275	53.3435
R3_3_48	2	0	49.785	52.3885	49.6445	54.1145	54.232	47.7845
R3_3_49	2	0	50.798	55.0885	53.5295	56.584	57.6825	50.4985
R3_3_50	0	0	49.0835	53.0865	52.9565	55.7195	55.221	50.2865
R3_3_51	0	2	49.334	54.234	49.579	53.662	52.777	49.256
R3_3_52	2	2	49.879	54.582	—	56.3945	57.0605	51.464
R3_3_53	2	0	49.8385	52.892	50.4285	55.31	56.165	49.7885
R3_3_54	2	0	47.919	53.2815	51.352	54.582	53.742	48.574
R3_3_55	2	2	47.5865	47.5335	53.9715	54.925	54.378	47.9755
R3_3_56	0	2	47.7105	47.0695	48.5555	52.203	51.906	47.7945
R3_3_57	2	-1	50.9365	—	55.4655	59.9835	55.317	47.656
R3_3_58	2	0	48.1465	52.3215	52.9685	57.2785	55.645	47.938
R3_3_59	2	-1	48.434	50.2085	49.8485	54.271	53.2715	50.088
R3_3_60	2	0	49.0675	50.084	50.723	55.0835	55.7065	49.771
R3_3_61	0	2	48.1815	49.4995	48.4085	55.04	53.327	48.355
R3_3_62	0	2	45.463	51.579	47.6425	55.436	55.207	45.396
R3_3_63	2	0	46.8205	50.646	47.3305	53.753	52.7815	46.6105
R3_3_64	0	0	49.865	51.635	56.1205	54.7475	54.7325	48.9355
R3_3_65	2	0	49.2625	52.034	57.0625	54.4325	54.4385	51.2485
R3_3_66	0	0	49.4435	50.3475	—	53.451	54.6255	48.0355
R3_3_67	-1	2	49.0985	51.3465	49.689	53.2015	53.255	48.317
R3_3_68	-1	-1	48.718	50.794	49.548	53.985	52.545	46.835
R3_3_69	2	2	47.627	51.4455	51.41	54.733	54.782	48.983
R3_3_70	0	0	48.5705	51.72	52.1075	54.3895	54.7695	51.7765
R3_3_71	0	0	49.406	52.1485	56.0683	55.341	54.3655	48.871
R3_3_72	0	2	46.0385	44.4075	48.814	52.0755	52.1435	47.251
R3_3_73	0	0	48.6835	52.592	56.4515	56.724	52.19	49.47
R3_3_74	0	2	47.8005	51.34	50.853	53.8585	54.2785	48.9935
R3_3_75	2	2	49.0615	52.5213	48.8285	54.6715	53.0965	49.5405
R3_3_76	0	2	46.86	51.81	47.749	53.0885	52.0125	47.2375
R3_3_77	2	0	48.827	54.276	50.8685	56.345	54.81	51.056
R3_3_78	0	2	47.92	52.154	49.2565	56.2885	52.461	49.245
R3_3_79	0	0	48.735	51.3725	45.985	55.7105	55.895	48.1185
R3_3_80	0	0	49.6285	51.799	56.3985	53.767	53.757	51.2555
R3_3_81	0	0	52.1165	53.747	57.0995	54.0815	54.3165	52.2925
R3_3_82	0	2	48.7845	51.613	54.213	55.2765	54.3245	48.56
R3_3_83	2	0	49.352	51.7655	50.4895	54.6725	55.9625	50.0867
R3_3_84	0	0	48.8895	51.8025	48.4475	55.6495	54.209	49.117
R3_3_85	2	2	47.8855	53.836	49.2945	56.5315	52.324	49.511
R3_3_86	2	2	47.2925	52.4125	49.6955	54.5625	52.764	49.314
R3_3_87	0	2	48.7695	52.6705	47.54	52.8295	52.7775	46.9495
R3_3_88	2	2	48.087	52.423	49.411	57.355	55.3585	47.168
R3_3_89	2	0	48.2555	51.9165	50.578	55.4055	52.903	48.0685
R3_3_90	2	2	47.293	53.9445	55.9165	54.287	54.855	47.4765
R3_3_91	0	2	45.46	49.9485	48.6085	52.712	51.5895	45.3795
R3_3_92	2	2	47.631	52.265	50.307	53.651	53.639	48.405
R3_3_93	2	2	46.6305	50.7105	47.823	50.2725	52.5245	48.371
R3_3_94	0	0	46.9095	52.8213	49.236	54.497	54.1105	47.829
R3_3_95	0	2	45.8905	51.468	48.0935	53.2625	52.832	45.7185
R3_3_96	2	2	47.346	50.4415	48.1585	54.1415	53.2645	47.158
R3_3_97	2	0	48.9265	51.611	50.56	56.9565	57.1345	49.991
R3_3_98	2	0	50.6545	55.1215	50.8775	55.9825	54.601	48.74
R3_3_99	0	2	47.1495	53.0675	55.9075	54.7155	52.748	47.8115
R3_3_100	2	2	49.711	53.033	50.1685	55.3575	54.0605	50.3325
R3_3_101	2	2	50.956	54.4185	51.02	54.793	55.5015	51.0085
R3_3_102	2	0	49.6975	53.528	53.2555	55.7855	55.02	49.4955
R3_3_103	0	0	48.273	52.699	49.4235	53.7835	55.264	48.8835
R3_3_104	0	0	49.204	51.276	56.3995	53.279	53.608	47.2165
R3_3_105	0	-1	49.264	52.563	55.0965	56.456	56.6535	47.899
R3_3_106	2	2	48.0255	50.9405	48.971	51.808	53.335	48.243
R3_3_107	2	0	48.8115	53.5245	55.379	55.25	56.1575	48.178
R3_3_108	2	2	48.8835	53.8345	55.939	55.042	54.6515	49.2115
R3_3_109	0	0	49.9905	54.8665	53.276	57.6415	55.0945	49.459
R3_3_110	0	0	51.1975	53.6635	51.3905	55.366	52.4905	47.2965
R3_3_111	0	2	48.135	52.0525	55.2295	52.322	53.0685	45.9095
R3_3_112	2	0	49.5635	53.189	51.074	55.499	53.8765	49.5935
R3_3_113	0	2	47.7675	51.3245	49.609	54.348	51.1885	47.8955
R3_3_114	2	0	49.691	53.5925	51.225	54.8815	56.063	48.0315
R3_3_115	0	-1	48.6365	50.7765	50.643	52.749	52.222	49.5885
R3_3_116	2	0	50.0115	54.174	57.2615	55.0755	55.753	51.389
R3_3_117	0	0	48.2375	52.1985	52.9315	54.586	56.9205	49.118
R3_3_118	0	2	46.3355	48.431	46.651	51.4435	51.2275	46.998
R3_3_119	0	2	47.5605	50.381	49.965	53.7205	53.5385	49.5775
R3_3_120	2	2	47.305	50.315	49.3455	54.312	55.4375	48.7785
R3_3_121	2	-1	50.165	51.001	53.047	55.0675	56.6455	50.5855
R3_3_122	0	2	45.453	49.762	47.025	52.5545	53.5515	47.0935
R3_3_123	2	0	50.674	55.3675	54.303	59.1405	56.9135	52.991
R3_3_124	0	0	51.399	52.4345	51.7985	56.9925	57.611	52.262
R3_3_125	2	0	46.1925	50.43	49.5495	54.9715	54.5235	49.609
R3_3_126	0	2	48.002	48.824	53.852	53.494	54.141	49.8515
R3_3_127	0	2	47.8495	52.4355	54.6625	53.926	55.4915	50.079
R3_3_128	2	2	50.1425	49.2325	55.8195	54.464	56.4205	48.541
R3_3_129	0	2	48.281	47.205	55.9895	55.4025	54.4745	46.51
R3_3_130	2	-1	50.5925	46.6575	52.9945	56.867	55.33	53.187
R3_3_131	2	0	50.3965	51.1025	56.5885	54.653	54.026	49.0075
R3_3_132	2	2	46.354	52.8585	53.9995	52.279	53.289	47.3335
R3_3_133	2	0	49.1745	54.238	48.562	54	53.8625	47.7865
R3_3_134	0	2	47.615	54.0625	50.5385	55.9425	55.779	47.91
R3_3_135	2	0	49.2865	53.447	51.946	54.7345	53.3025	49.277
R3_3_136	2	2	46.836	52.352	48.978	54.04	54.198	48.725
R3_3_137	2	0	49.317	51.9605	54.081	54.4965	54.5535	48.558
R3_3_138	2	0	48.885	47.9035	52.5435	55.006	54.419	47.387
R3_3_139	2	0	49.1765	46.353	53.046	55.368	55.783	49.297
R3_3_140	0	2	49.528	48.4295	51.5995	54.7915	54.5425	49.991
R3_3_141	0	2	49.338	48.741	57.445	55.171	55.5875	51.815
R3_3_142	-1	-1	47.298	53.585	49.2755	55.3025	52.7525	47.246
R3_3_143	0	0	48.426	47.9235	55.3115	53.421	54.937	46.497
R3_3_144	0	2	49.159	48.677	51.311	56.263	54.8105	49.8225
R3_3_145	2	0	50.384	51.4015	55.7665	55.483	56.17	48.9025
R3_3_146	0	0	48.526	47.6335	48.8285	53.179	52.254	46.856
R3_3_147	-1	0	48.274	49.5185	48.798	55.0335	55.199	46.986
R3_3_148	2	2	48.0285	51.358	53.5165	54.218	54.5525	49.189
R3_3_149	0	2	48.482	51.553	50.1885	54.365	54.6745	47.1515
R3_3_150	0	0	51.035	51.798	57.8915	56.4735	57.831	48.4845
R3_3_151	0	-1	47.136	51.5015	49.0645	50.405	54.039	45.7125
R3_3_152	2	2	49.908	53.1485	50.0155	55.0765	57.335	50.9395
R3_3_153	2	2	48.555	51.9405	54.179	52.2935	51.5005	47.583
R3_3_154	0	-1	48.9565	51.9245	50.653	53.0615	55.097	49.432
R3_3_155	0	0	47.747	54.8915	54.5205	52.6485	54.202	49.455
R3_3_156	0	0	49.9205	52.288	57.04	53.037	54.7995	50.3675
R3_3_157	2	2	49.4415	54.178	49.4245	53.3845	55.3895	49.505
R3_3_158	2	0	51.094	54.3315	55.4525	52.8555	54.0995	48.737
R3_3_159	0	2	48.863	53.0035	49.604	53.518	53.1945	50.5745
R3_3_160	0	0	48.2485	50.265	49.4755	51.2075	52.411	50.2635
R3_3_161	2	0	48.832	53.312	55.639	52.67	52.219	49.769
R3_3_162	2	0	49.327	50.956	52.105	57.097	57.8105	51.3355
R3_3_163	0	0	49.6865	52.7015	56.6485	54.9485	53.423	50.328
R3_3_164	2	0	49.1125	52.7475	50.669	56.0835	54.002	50.168
R3_3_165	2	0	48.308	51.6005	53.5687	53.9845	53.169	48.235
R3_3_166	0	-1	49.543	53.2695	51.9715	56.743	54.655	51.259
R3_3_167	2	-1	48.676	51.2195	49.845	53.4475	53.248	48.992
R3_3_168	0	2	47.5665	51.338	49.3315	51.2755	51.579	47.6655
R3_3_169	2	0	49.0535	55.9375	55.105	54.1265	54.3975	49.3725
R3_3_170	2	2	47.266	50.5425	47.604	52.7815	52.209	46.0795
R3_3_171	0	0	48.443	52.7185	50.87	59.349	53.4355	47.4915
R3_3_172	2	2	48.497	54.068	51.486	54.733	55.3925	48.8605
R3_3_173	2	2	45.765	51.9615	48.1645	52.953	55.974	47.7775
R3_3_174	2	2	49.2165	50.3345	50.066	55.7235	51.752	49.3
R3_3_175	2	0	50.5265	53.934	57.348	55.698	55.0485	51.1815
R3_3_176	0	2	49.262	50.149	51.3915	55.339	53.7095	51.1195
R3_3_177	0	2	45.6915	51.7665	48.5205	50.3605	52.335	46.7505
R3_3_178	0	0	47.501	51.607	52.007	53.531	53.6385	45.2995
R3_3_179	2	0	50.2	52.8325	51.3725	54.048	53.9495	51.326
R3_3_180	2	2	47.773	52.3175	49.1335	53.562	54.5515	49.1315
R3_3_181	0	0	51.027	54.639	55.429	58.636	55.5695	47.7665
R3_3_182	2	2	46.0865	53.4435	51.8345	55.61	54.505	48.91
R3_3_183	2	0	49.3745	51.9285	53.2385	53.854	51.7645	47.3845
R3_3_184	2	2	47.871	52.489	50.597	54.4785	52.9385	48.494
R3_3_185	0	2	47.4545	51.334	48.9395	52.5335	52.5555	47.527
R3_3_186	0	2	45.986	—	51.5055	52.799	52.7085	46.9465
R3_3_187	0	2	47.713	53.182	51.2365	54.9775	54.7495	48.12
R3_3_188	0	0	48.049	49.817	51.2005	53.024	54.2135	46.9565
R3_3_189	2	2	48.0085	53.4725	49.8815	52.1055	54.206	46.9375
R3_3_190	0	-1	46.565	50.687	49.636	51.4435	-	48.03
R3_3_191	0	2	47.101	49.0335	49.1725	52.829	54.9315	48.909
R3_3_192	2	2	46.2475	49.787	48.4455	49.778	52.5675	47.7255
R3_3_193	2	0	49.941	55.312	53.2975	54.251	56.9665	50.338
R3_3_194	2	2	47.63	52.7935	50.086	51.746	53.3535	48.794
R3_3_195	0	0	49.2635	53.3615	49.481	54.469	54.836	51.069
R3_3_196	0	-1	45.8005	52.21	52.6525	51.7385	53.077	48.0305
R3_3_197	0	2	47.059	50.808	53.7305	52.951	53.5885	48.537
R3_3_198	2	2	48.6885	51.1325	50.3915	52.912	53.0585	49.8305
R3_3_199	-1	0	48.7285	48.511	49.4655	52.981	52.75	50.0475
R3_3_200	0	2	47.805	53.3975	51.801	53.158	51.9605	49.846
R3_3_201	0	2	47.9275	51.274	57.2383	52.807	52.018	47.4805
R3_3_202	2	2	47.2335	51.823	53.602	51.784	52.5715	49.71
R3_3_203	2	0	49.529	51.2597	50.5415	54.028	53.6645	50.2615
R3_3_204	2	2	49.5205	49.0725	50.398	55.1835	53.668	50.4875
R3_3_205	-1	2	49.489	50.015	51.455	54.7775	53.192	48.7675
R3_3_206	2	2	46.1815	47.7715	54.139	53.202	52.5935	47.708
R3_3_207	0	0	50.1155	52.799	58.2725	58.996	54.7925	48.848
R3_3_208	2	0	47.4605	47.463	54.496	55.097	53.1285	47.1965
R3_3_209	0	-1	48.374	47.836	50.5915	54.2485	55.888	45.704
R3_3_210	2	2	48.24	49.3735	52.0855	55.818	54.9345	49.2665
R3_3_211	2	0	52.388	53.432	54.377	59.1755	57.265	52.9405
R3_3_212	2	2	50.329	50.919	53.294	56.4825	53.919	49.005
R3_3_213	2	0	48.054	46.254	55.986	52.15	53.7245	47.902
R3_3_214	2	-1	47.8305	46.41	50.42	58.4165	53.5845	46.964
R3_3_215	0	0	50.762	46.473	52.7775	55.0705	57.249	48.6745
R3_3_216	0	2	46.0395	51.576	49.418	54.465	53.5455	47.143
R3_3_217	0	0	48.868	54.5125	49.977	54.0115	54.6005	49.319
R3_3_218	2	0	48.8835	53.317	49.2645	55.7015	55.4155	46.591
R3_3_219	2	2	47.24	—	50.594	51.887	54.0365	47.078
R3_3_220	2	0	48.9935	56.012	52.216	54.106	56.1525	49.3665
R3_3_221	0	0	45.6	52.994	52.708	54.6925	56.812	49.427
R3_3_222	2	0	49.3555	49.349	53.39	52.8875	55.5855	49.474
R3_3_223	2	2	47.873	46.0015	51.2505	53.625	54.64	47.971
R3_3_224	2	0	50.305	48.871	54.7555	56.289	56.697	51.023
R3_3_225	-1	0	49.4875	51.2525	51.344	52.059	55.536	47.441
R3_3_226	2	0	49.4575	50.327	50.373	52.148	52.703	47.092
R3_3_227	2	0	51.396	47.5415	51.577	55.9715	55.504	49.9985
R3_3_228	0	0	47.538	45.787	45.961	51.906	53.974	46.669
R3_3_229	2	0	48.4375	49.635	49.706	53.378	54.6405	47.2925
R3_3_230	0	-1	50.2605	50.2325	52.875	52.3995	56.0635	47.156
R3_3_231	0	-1	49.158	48.502	57.173	53.0355	55.8155	49.3315
R3_3_232	0	0	51.3015	52.7845	54.594	52.2645	55.828	49.396
R3_3_233	0	2	49.8305	50.6295	49.438	53.6535	53.3825	46.406
R3_3_234	2	0	49.658	52.2195	53.529	52.3065	56.0105	52.1105
R3_3_235	-1	2	49.492	53.973	50.809	53.6535	55.4815	49.3405
R3_3_236	2	0	47.789	51.848	50.754	51.2755	53.5155	50.2345
R3_3_237	0	0	52.005	52.3295	57.3735	56.002	57.7945	50.7155
R3_3_238	2	0	51.495	52.09	58.9225	55.112	60.1045	51.701
R3_3_239	2	2	48.4825	50.4145	51.3775	53.529	56.691	48.825
R3_3_240	0	0	49.893	52.2595	59.8425	52.401	58.195	49.613
R3_3_241	2	2	47.713	54.2225	52.555	52.177	53.7395	48.906
R3_3_242	2	2	44.1365	51.696	50.681	52.1495	51.9855	48.8335
R3_3_243	0	2	47.6895	52.986	50.616	52.42	53.2925	49.838
R3_3_244	2	-1	47.617	54.4685	50.607	53.7835	55.238	50.4295
R3_3_245	2	2	48.889	53.74	55.1005	53.3925	53.495	50.7685
R3_3_246	2	2	47.883	52.3855	50.7265	52.764	54.361	50.1875
R3_3_247	0	0	49.4405	53.069	55.119	54.055	56.668	48.964
R3_3_248	2	0	50.8835	53.9705	50.869	56.1885	56.607	51.0315
R3_3_249	0	2	48.4835	53.81	56.4735	54.444	56.2455	49.353
R3_3_250	2	2	47.9	51.5685	50.4445	53.2015	54.0415	48.037
R3_3_251	0	-1	49.9715	51.6905	52.2585	54.603	53.438	47.8625
R3_3_252	0	0	49.2015	52.071	49.4615	54.248	56.4185	47.2905
R3_3_253	0	0	48.9315	53.081	58.1575	55.43	55.9505	50.6675
R3_3_254	0	0	49.6025	53.5255	50.746	53.076	53.0335	47.19
R3_3_255	2	-1	47.9465	50.8825	53.9365	53.309	55.718	46.2975
R3_3_256	2	0	49.354	52.533	50.8875	55.119	55.6255	48.536

## Sheet: Sheet4
Table S4 Joint effect of two QTLs (qOCB09.1 and qOCA04).
Genotype	21LX	22LX	22WH	23LXCK	23LXabN	23WH	mean
A1A1B1B1	48.05±1.34b	51.90±1.88a	51.05±2.42b	54.03±1.56b	54.19±1.36b	48.97±1.24b	51.37±1.63
A2A2B1B1	49.58±1.23a	52.36±2.22a	52.67±2.53a	55.01±1.64a	55.06±1.55a	49.76±1.66a	52.41±1.81
A1A1B2B2	47.71±1.22b	50.93±2.10b	50.97±2.91b	53.69±1.38b	53.46±1.30b	48.23±1.57b	50.83±1.75
A2A2B2B2	49.16±1.36a	51.89±2.10a	52.80±3.56a	54.42±1.85a	54.63±1.63a	48.95±1.53a	51.98±2.00

## Sheet: Sheet5
Table S5 The correlation of kernel sugar content, oleic acid content, and oil content around six environments.
Environment	Trait	Sucrose content	Oleic acid content	Oil content
2021LX	Sucrose content	1	0.730**	-0.800**
	Oleic acid content		1	-0.512**
	Oil content			1
2022LX	Sucrose content	1	0.493**	-0.818**
	Oleic acid content		1	-0.207**
	Oil content			1
2022WH	Sucrose content	1	0.529**	-0.831**
	Oleic acid content		1	-0.188**
	Oil content			1
2023LXCK	Sucrose content	1	0.644**	-0.674**
	Oleic acid content		1	-0.317**
	Oil content			1
2023LXabN	Sucrose content	1	0.566**	-0.481**
	Oleic acid content		1	-0.290**
	Oil content			1
2023WH	Sucrose content	1	0.695**	-0.756**
	Oleic acid content		1	-0.334**
	Oil content			1

## Sheet: Sheet6
Supplementary Table S6 Primers used for PARMS and qRT-PCR analyses
SNP-ID	Forward primer Sequence	Reverse primer Sequence
SNP_9	5'-GAAGGTGACCAAGTTCATGCTAAAGTATCATTTTTATCCCCAACG-3´	5'-ACATTGAATCACTTTTATAAACGTTAGA-3´
	5'-GAAGGTCGGAGTCAACGGATTGTAAAGTATCATTTTTATCCCCAACA-3´
SNP_24	5'-GAAGGTGACCAAGTTCATGCTCCTTTGTAGCCGAGCTATGCAG-3´	5'-GCTCTCTTCGCTCTCCTTCTTGT-3´
	5'-GAAGGTCGGAGTCAACGGATTCCTTTGTAGCCGAGCTATGCAC-3´
SNP_45	5'-GAAGGTGACCAAGTTCATGCTTGTAGAACACTTACGAACCGTGTTC-3´	5'-AGTAGACTTCGTTCCTTACAAAGGG-3´
	5'-GAAGGTCGGAGTCAACGGATTTGTAGAACACTTACGAACCGTGTTT-3´
